# Supplementary material for: A Complex Network of MicroRNAs Expressed in Brain and Genes Associated with Amyotrophic Lateral Sclerosis
Source: Int J Genomics. 2013 Jul 10;2013:383024. doi: 10.1155/2013/383024 (PMC3723150; doi:10.1155/2013/383024)
Supplement: Supplementary file 1 — Table S1: Information of Amyotrophic Lateral Sclerosis Disease associated genes selected from KEGG pathway database. Table S2: Distribution of target sites predicted across gene in 5' UTR, CDS and 3' UTR for miRNAs expressed in midbrain, cerebellum, frontal cortex and hippocampus predicted by miRanda. Table S3: Target sites predicted for miRNAs expressed in midbrain, cerebellum, hippocampus and frontal cortex using TargetScan. Table S4: Target sites predicted for miRNAs expressed in midbrain, cerebellum, hippocampus and frontal cortex using Pictar. Table S5: Comparison of target site prediction results obtained using TargetScan and Pictar. Table S6: Comparison of target site prediction results obtained using miRanda and Pictar. Table S7: Hot spots identified in selected genes in 5'UTR , CDS and 3' UTR for miRNAs considered in the study. Figure SF1: Schematic representation of miRNA Target sites on ALS2 Figure SF2: Schematic representation of miRNA Target sites on APAF1 Figure SF3: Schematic representation of miRNA Target sites on BAD Figure SF4: Schematic representation of miRNA Target sites on BAX Figure SF 5: Schematic representation of miRNA Target sites on BCL2 Figure SF 6: Schematic representation of miRNA Target sites on BCL2L1 Figure SF7: Schematic representation of miRNA Target sites on BID Figure SF8: Schematic representation of miRNA Target sites on CASP1 Figure SF8: Schematic representation of miRNA Target sites on CASP1 Figure SF9: Schematic representation of miRNA targets on GRIA1 Figure SF10: Schematic representation of miRNA Target sites on GPX1 Figure SF11: Schematic representation of miRNA Target sites on DERL1 Figure SF12: Schematic representation of miRNA Target sites on DAXX Figure SF13: Schematic representation of miRNA Target sites on CYCS Figure SF14. Schematic representation of miRNA targets on CHP Figure SF15: Schematic representation of miRNA Target sites on CCS Figure SF16: Schematic representation of miRNA Target sites on CAT Figure SF17: [file 383024.f1.zip]

Archive with 4 entries (3 files):
- f1.383024/
- f1.383024/S1 Supplementary Table Gene Information.pdf
- f1.383024/S2-7 Supplementary Tables.pdf
- f1.383024/SF1-37 Supplementary Figures.pdf
